# Supplementary material for: Significant Impact of Growth Medium on Itraconazole Susceptibility in Azole-Resistant Versus Wild-Type Trichophyton indotineae, rubrum, and quinckeanum Isolates
Source: Int J Mol Sci. 2025 Jul 23;26(15):7090. doi: 10.3390/ijms26157090 (PMC12346380; doi:10.3390/ijms26157090)
Supplement: Supplementary file 1 [file ijms-26-07090-s001.zip]

Archive with 1 entries (1 files):
- ijms-3728165-supplementary.pdf
